# Supplementary material for: Wastewater from the Edible Oil Industry as a Potential Source of Lipase- and Surfactant-Producing Actinobacteria
Source: Microorganisms. 2021 Sep 18;9(9):1987. doi: 10.3390/microorganisms9091987 (PMC8465459; doi:10.3390/microorganisms9091987)
Supplement: Supplementary file 1 [file microorganisms-09-01987-s001.zip]

Archive with 1 entries (1 files):
- microorganisms-1381239-supplementary.pdf
